# Supplementary material for: Spätzle Regulates Developmental and Immune Trade-Offs Induced by Bacillus thuringiensis Priming in Rhynchophorus ferrugineus
Source: Insects. 2024 Nov 26;15(12):925. doi: 10.3390/insects15120925 (PMC11677516; doi:10.3390/insects15120925)
Supplement: Supplementary file 1 [file insects-15-00925-s001.zip]

Archive with 1 entries (1 files):
- insects-3298405-supplementary.pdf
